# Supplementary material for: Chemical and Electrophysiological Characterisation of Headspace Volatiles from Yeasts Attractive to Drosophila suzukii
Source: J Chem Ecol. 2024 May 1;50(11):830–46. doi: 10.1007/s10886-024-01494-x (PMC11543737; doi:10.1007/s10886-024-01494-x)
Supplement: Supplementary file 1 — (XLSX 18.6 KB) [file 10886_2024_1494_MOESM1_ESM.xlsx]

## Sheet: Table S1
				Peak height (mean ± SD, nPBD = 11, nyeasts = 6, nd = not detected)
	Compound	LRI on ZB-WAX	Reference LRI	PDB	C.sa. 3.3	H.u. 1.21	H.u. 2.2	H.u. 3.4	I.t. 2.1	M.p. 3.2	S.c. S288c	S.v. 1.33
ACETATES	ethyl acetate	893	885	6905 ± 6312	408618 ± 14231	413790 ± 15151	416816 ± 23387	401098 ± 20316	15303 ± 2825	390159 ± 28320	22139 ± 1684	384075 ± 35408
	propyl acetate	977	971	53 ± 14	31948 ± 12711	3848 ± 843	3019 ± 905	2719 ± 999	220 ± 20	1720 ± 386	398 ± 44	838 ± 374
	isobutyl acetate	1016	1014	126 ± 62	98252 ± 15336	16048 ± 1529	15103 ± 1744	10623 ± 1644	2204 ± 744	9898 ± 2355	1539 ± 240	522 ± 287
	isoamyl acetate	1123	1122	2064 ± 1267	459802 ± 547464	276407 ± 155365	140198 ± 30757	216463 ± 118421	49153 ± 10155	9732 ± 3039	40542 ± 4627	8713 ± 3094
	3-(methylthio)propyl acetate	1642	1627	nd	143 ± 50	nd	nd	nd	nd	nd	nd	nd
	2-phenylethyl acetate	1836	1828	18 ± 3	886 ± 195	1140 ± 381	2274 ± 2363	501 ± 122	158 ± 34	61 ± 19	415 ± 107	46 ± 26
ACIDS	acetic acid	1459	1455	918 ± 842	1423 ± 708	20362 ± 6464	14501 ± 3457	12853 ± 1003	4198 ± 1489	1517 ± 570	16086 ± 5550	4570 ± 3642
	isobutyric acid	1573	1571	83 ± 35	167 ± 53	4046 ± 1298	1705 ± 791	1008 ± 365	1313 ± 616	239 ± 99	4835 ± 1531	1300 ± 387
	isovaleric acid	1677	1676	52 ± 31	51 ± 28	198 ± 52	110 ± 18	100 ± 9	170 ± 66	67 ± 16	994 ± 295	173 ± 34
	hexanoic acid	1859	1858	nd	31 ± 8	35 ± 13	29 ± 8	23 ± 8	50 ± 13	nd	790 ± 279	41 ± 5
	octanoic acid	2077	2075	nd	20 ± 6	104 ± 35	95 ± 63	115 ± 34	146 ± 39	23 ± 7	8063 ± 2932	20 ± 5
	nonanoic acid	2179	2175	17 ± 4	17 ± 3	129 ± 82	46 ± 25	80 ± 35	39 ± 30	59 ± 29	192 ± 134	33 ± 19
	decanoic acid	2276	2278	19 ± 8	21 ± 7	50 ± 15	40 ± 14	34 ± 10	23 ± 6	19 ± 13	2395 ± 875	23 ± 5
ALCOHOLS	ethanol	937	934	395 ± 278	16475 ± 24645	81119 ± 7297	89094 ± 8897	110005 ± 18113	134528 ± 22178	94388 ± 12691	141558 ± 16659	103298 ± 19634
	isobutanol	1104	1104	46 ± 13	12546 ± 3637	27349 ± 4326	22308 ± 3695	24107 ± 1182	64902 ± 32873	53673 ± 8841	37056 ± 7726	29699 ± 4813
	2-methylbutanol	1210	1207	185 ± 86	23805 ± 6660	43626 ± 2057	42464 ± 3554	44064 ± 2052	52704 ± 1212	49056 ± 2432	55648 ± 5492	49248 ± 3937
	3-methylbut-3-en-1-ol	1254	1248	nd	66 ± 30	52 ± 8	56 ± 12	46 ± 12	34 ± 12	91 ± 17	95 ± 22	68 ± 26
	thiazole	1258	1248	266 ± 80	192 ± 8	214 ± 32	231 ± 64	175 ± 20	134 ± 51	194 ± 36	209 ± 53	217 ± 24
	phenylethyl alcohol	1938	1928	69 ± 33	3071 ± 1258	8598 ± 5950	13529 ± 4311	3546 ± 789	37189 ± 11559	35803 ± 12664	26213 ± 3111	17652 ± 5158
	2,4-di-tert-butylphenol	2307	2315	182 ± 57	50 ± 37	54 ± 23	28 ± 12	40 ± 22	44 ± 46	41 ± 9	58 ± 37	41 ± 9
ALDEHYDES	acetaldehyde	796	712	131 ± 55	5003 ± 2908	7242 ± 3548	8911 ± 4560	17081 ± 3509	6030 ± 2776	6928 ± 1673	8875 ± 2266	4299 ± 1556
	2-methylbutanal	914	910	4173 ± 445	nd	23 ± 5	41 ± 17	94 ± 49	49 ± 31	39 ± 23	678 ± 207	232 ± 23
	3-methylbutanal	919	918	10860 ± 830	nd	32 ± 9	73 ± 29	87 ± 34	108 ± 43	95 ± 26	1601 ± 166	256 ± 104
	furfural	1476	1470	1618 ± 336	21 ± 4	18 ± 4	18 ± 2	23 ± 10	nd	nd	15 ± 4	15 ± 4
	benzaldehyde	1542	1535	1609 ± 364	232 ± 51	332 ± 68	618 ± 560	509 ± 197	241 ± 58	247 ± 25	290 ± 56	455 ± 212
	benzeneacetaldehyde	1665	1653	298 ± 50	27 ± 10	37 ± 5	36 ± 9	40 ± 12	99 ± 28	107 ± 45	113 ± 30	60 ± 9
ESTERS	ethyl propanoate	959	952	27 ± 10	1865 ± 2097	7022 ± 2407	1618 ± 816	5218 ± 437	132 ± 80	2428 ± 440	358 ± 109	11727 ± 3569
	ethyl isobutyrate	967	961	nd	37 ± 23	253 ± 45	174 ± 19	239 ± 48	194 ± 118	57 ± 12	159 ± 46	269 ± 267
	ethyl butanoate	1040	1036	nd	788 ± 128	215 ± 70	126 ± 43	107 ± 21	1274 ± 358	440 ± 93	1101 ± 301	1366 ± 734
	ethyl hexanoate	1231	1233	nd	537 ± 215	120 ± 32	126 ± 12	119 ± 35	2242 ± 2624	60 ± 31	299 ± 361	97 ± 43
	ethyl heptanoate	1333	1330	nd	20 ± 5	nd	nd	nd	874 ± 330	nd	126 ± 32	18 ± 6
	ethyl octanoate	1435	1434	18 ± 3	143 ± 54	1193 ± 473	1585 ± 691	1151 ± 295	52032 ± 2393	44 ± 37	44960 ± 4592	107 ± 31
	ethyl nonanoate	1537	1545	nd	48 ± 27	77 ± 22	118 ± 47	128 ± 30	18397 ± 3141	22 ± 7	799 ± 182	96 ± 37
	ethyl decanoate	1642	1648	29 ± 10	106 ± 53	309 ± 70	298 ± 126	204 ± 49	42229 ± 7566	43 ± 37	55018 ± 5510	101 ± 64
	isoamyl octanoate	1663	1664	nd	nd	24 ± 12	22 ± 8	22 ± 6	5835 ± 3383	nd	1239 ± 271	16 ± 6
	ethyl 9-decenoate	1696	1692	nd	nd	nd	nd	nd	58 ± 31	nd	858 ± 364	nd
	isobutyl decanoate	1760	1750	nd	nd	nd	nd	nd	200 ± 94	nd	112 ± 22	29 ± 5
	isoamyl nonanoate	1766		nd	nd	nd	nd	nd	562 ± 432	nd	13 ± 3	nd
	ethyl dodecanoate	1853	1843	nd	22 ± 15	54 ± 14	48 ± 25	35 ± 10	1257 ± 837	15 ± 2	2484 ± 579	25 ± 6
	isopentyl decanoate	1874	1864	nd	nd	nd	nd	nd	809 ± 367	nd	1498 ± 655	17 ± 6
	isoamyl laurate	2084	2066	nd	nd	nd	nd	nd	nd	nd	192 ± 68	nd
HYDROCARBONS	toluene	1043	1040	203 ± 51	206 ± 119	269 ± 63	385 ± 229	252 ± 124	272 ± 104	219 ± 128	864 ± 594	1083 ± 501
	ethylbenzene	1125	1125	70 ± 20	50 ± 40	75 ± 86	94 ± 60	85 ± 48	128 ± 66	68 ± 22	161 ± 31	152 ± 56
	m-xylene	1134	1137	50 ± 16	nd	49 ± 30	87 ± 47	80 ± 45	60 ± 21	50 ± 23	183 ± 157	113 ± 54
	p-xylene	1139	1133	122 ± 48	nd	145 ± 98	224 ± 114	145 ± 61	159 ± 74	114 ± 39	260 ± 106	280 ± 152
	p-cymene	1270	1271	16 ± 0	19 ± 7	16 ± 5	21 ± 10	18 ± 4	nd	14 ± 3	20 ± 4	1463 ± 637
KETONES	acetone	843	845	11686 ± 3222	611 ± 168	1261 ± 485	1013 ± 307	1268 ± 336	715 ± 262	1072 ± 186	1691 ± 526	1948 ± 872
	diacetyl	983	978	214 ± 54	701 ± 357	657 ± 106	1093 ± 253	1212 ± 94	801 ± 228	327 ± 101	358 ± 101	458 ± 196
	2,3-pentanedione	1066	1063	106 ± 21	nd	127 ± 31	273 ± 94	380 ± 165	131 ± 83	nd	82 ± 16	154 ± 55
	2-heptanone	1183	1180	nd	46 ± 28	139 ± 31	174 ± 38	190 ± 21	55 ± 13	nd	199 ± 16	302 ± 159
	acetoin	1297	1287	22 ± 10	1958 ± 516	6434 ± 1231	8864 ± 3940	10924 ± 1114	440 ± 580	1391 ± 380	1235 ± 503	246 ± 392
	2-methylthiolan-3-one	1545	1542	nd	nd	31 ± 8	30 ± 13	29 ± 16	123 ± 48	13 ± 3	58 ± 12	nd
TERPENES	myrcene	1157	1157	nd	nd	nd	nd	nd	nd	nd	nd	16250 ± 5375
	α-terpinene	1172	1176	nd	nd	nd	nd	nd	nd	nd	nd	188 ± 117
	limonene	1190	1193	42 ± 34	17 ± 2	21 ± 10	19 ± 6	20 ± 5	24 ± 6	18 ± 2	nd	1866 ± 1140
	β-phellandrene	1200	1201	nd	nd	nd	nd	nd	nd	nd	nd	512 ± 273
	(E)-β-ocimene	1229	1241	nd	nd	nd	nd	nd	nd	nd	nd	953 ± 886
	γ-terpinene	1242	1240	nd	nd	nd	nd	nd	nd	nd	nd	131 ± 75
	(Z)-β-ocimene	1248	1243	nd	nd	nd	nd	nd	nd	nd	nd	3219 ± 2039
	terpinolene	1281	1278	nd	nd	nd	nd	nd	nd	nd	nd	163 ± 90
	(E,Z)-allocimene	1375		nd	nd	nd	nd	nd	nd	nd	nd	163 ± 93
	(E;E)-alloocimene	1398	1393	nd	nd	nd	nd	nd	nd	nd	nd	133 ± 81
	p-1,3,8-menthatriene	1440	1446	nd	nd	nd	nd	nd	nd	nd	nd	54 ± 21
	cosmene	1453	1460	nd	nd	nd	nd	nd	nd	nd	nd	184 ± 107
	linalool	1546	1550	nd	nd	nd	nd	nd	nd	nd	nd	1022 ± 662
	α-terpineol	1707	1707	nd	nd	nd	nd	nd	nd	nd	nd	45 ± 13
	geranial	1747	1738	17 ± 1	nd	17 ± 4	18 ± 4	16 ± 3	15 ± 6	nd	14 ± 6	453 ± 178
	geranyl acetate	1763	1760	nd	nd	nd	nd	nd	24 ± 15	nd	16 ± 2	211 ± 337
	citronellol	1769	1766	nd	nd	nd	nd	nd	100 ± 59	nd	nd	2772 ± 1775
	(Z)-geraniol (nerol)	1807	1801	nd	nd	nd	nd	nd	nd	nd	nd	282 ± 127
	(E)-geraniol	1856	1850	nd	nd	17 ± 5	16 ± 3	20 ± 4	94 ± 54	nd	21 ± 5	11896 ± 4996
LRI = linear retention index
