# Supplementary material for: Chemical and Electrophysiological Characterisation of Headspace Volatiles from Yeasts Attractive to Drosophila suzukii
Source: J Chem Ecol. 2024 May 1;50(11):830–46. doi: 10.1007/s10886-024-01494-x (PMC11543737; doi:10.1007/s10886-024-01494-x)
Supplement: Supplementary file 2 — (XLSX 24.3 KB) [file 10886_2024_1494_MOESM2_ESM.xlsx]

## Sheet: EAG and GCEAD supl. tables
Table 1. Amplitudes of membrane depolarization through one antenna of adult Drosophila suzukii were recorded in response to an odour stimuli with 10-3 dilution in paraffin oil in EAG experiments. The response to Paraffin oil was substracted. EAG responses to chemicals were compared to paraffin oil using a Paired t-test and Wilcoxon signed-ranked test, according to the data distribution assessed w…
Number	Compound	Mean ± SD	Statistic, df	P value	Test	Shapiro-Wilk normality test	SW Pvalue
	Paraffin oil	-0.919 ± 0.554
17	Ethyl decanoate	-0.826 ± 0.43	1.022, 5	0.354	Paired t-test	0.924	0.537
16	Geranial	-0.812 ± 0.336	1.055, 5	0.34	Paired t-test	0.866	0.21
15	2-Phenylethyl acetate	-0.966 ± 0.57	-0.478, 5	0.653	Paired t-test	0.91	0.439
14	Citronellol	-0.911 ± 0.588	0.121, 5	0.908	Paired t-test	0.862	0.196
13	(Z)-Geraniol	-0.963 ± 0.591	-0.49, 5	0.645	Paired t-test	0.85	0.159
12	Ethyl octanoate	-0.818 ± 0.466	1.651, 5	0.16	Paired t-test	0.832	0.111
11	Octanoic acid	-0.951 ± 0.584	-0.395, 5	0.709	Paired t-test	0.923	0.53
10	2-Phenylethanol	-1.136 ± 0.859	-1.522, 5	0.189	Paired t-test	0.8	0.058
9	Linalool	-2.584 ± 2.217	-2.369, 5	0.064	Paired t-test	0.823	0.093
8	Beta-Ocimene	-1.185 ± 0.892	3, 5	0.156	Wilcoxon signed rank exact test	0.788	0.046
7	Benzyl alcohol	-0.886 ± 0.621	0.538, 5	0.614	Paired t-test	0.853	0.166
6	Beta-Myrcene	-1.522 ± 1.166	-2.195, 5	0.08	Paired t-test	0.821	0.091
5	Benzaldehyde	-1.084 ± 0.856	6, 5	0.437	Wilcoxon signed rank exact test	0.758	0.024
4	2-Heptanone	-3.706 ± 1.883	4.174, 4	0.014	Paired t-test	0.899	0.404
3	Isoamyl acetate	-3.106 ± 2.499	-2.708, 5	0.042	Paired t-test	0.805	0.065
2	Ethyl acetate	-3.208 ± 2.459	-2.887, 5	0.034	Paired t-test	0.821	0.089
1	Ethanol	-0.606 ± 0.64	-0.224, 4	0.834	Paired t-test	0.91	0.439
Table2. Assessment of the antenna responsiveness before and after EAG experiments using ethyl acetate. N= 6 flies
	Mean ± SD	Statistic, df	P value	Test
End	-3.208 ± 2.459	-4.537, 5	0.011	-4.53707
Start	-2.604 ± 1.227	-2.887, 5	0.034	-2.88704
Table 3. Male and female responses in EAG experiments, statistically compared using a Wilcoxon rank sum exact test
		Mean ± SD
		Female	Male	Wstat	Pvalue
17	Ethyl decanoate	-0.604 ± 0.216	-1.048 ± 0.517	7	0.4
16	Geranial	-0.615 ± 0.172	-1.008 ± 0.369	7.5	0.268286
15	2-Phenylethyl acetate	-0.716 ± 0.239	-1.216 ± 0.754	6	0.7
14	Citronellol	-0.608 ± 0.154	-1.214 ± 0.751	6	0.7
13	(Z)-Geraniol	-0.656 ± 0.119	-1.27 ± 0.759	6	0.7
12	Ethyl octanoate	-0.581 ± 0.104	-1.054 ± 0.603	6	0.7
11	Octanoic acid	-0.69 ± 0.201	-1.212 ± 0.781	6	0.7
10	2-Phenylethanol	-0.665 ± 0.151	-1.607 ± 1.075	6	0.7
9	Linalool	-1.446 ± 0.716	-3.723 ± 2.809	6	0.7
8	Beta-Ocimene	-0.704 ± 0.122	-1.666 ± 1.133	6	0.7
7	Benzyl alcohol	-0.565 ± 0.131	-1.208 ± 0.798	6	0.7
6	Beta-Myrcene	-0.904 ± 0.259	-2.14 ± 1.478	6	0.7
5	Benzaldehyde	-0.587 ± 0.124	-1.581 ± 1.037	6	0.7
3	Isoamyl acetate	-1.79 ± 0.439	-4.423 ± 3.197	6	0.7
2	Ethyl acetate	-1.898 ± 0.244	-4.517 ± 3.148	6	0.7
	Paraffin oil	-0.621 ± 0.206	-1.217 ± 0.677
Table 4. Responses in GC-EAD experiments. Numbers correspond to the peak on the GC-EAD trace on figure… ** Linear Retention Index (L.R.I.) on an apolar HP-5 GCMS, calculated from experimental retention times, were similar to the standard's and from published libraries.
±	L.R.I.**	Compound	Count of Amplitude [mV]
1		Ethanol	0 ± 0
2	627	Ethyl acetate	-2.031 ± 0.699
3	883	isoamyl acetate	-1.575 ± 0.69
4	891	2-Heptanone	-1.293 ± 0.659
5	963	Benzaldehyde	-0.591 ± 0.34
6	996	Beta-Myrcene (mix)	-0.221 ± 0.157
7	1034	Benzyl alcohol	0 ± 0
8a	1041	Cis Beta Ocimene	0 ± 0
8b	1050	Trans Beta Ocimene	-0.096 ± 0.156
9	1103	Linalool	-0.112 ± 0.189
10	1121	2-Phenylethanol	0 ± 0
11	1193	Octanoic acid	0 ± 0
12	1201	Ethyl octanoate	0 ± 0
13	1234	(Z)-Geraniol	0 ± 0
14	1252	Citronellol (mix)	0 ± 0
15	1264	2-Phenylethyl acetate	0 ± 0
16	1281	Geranial	0 ± 0
17	1412	Ethyl decanoate	0 ± 0

## Sheet: Raw data GCEAD
Order data	Fly	Experiment	Stimulus number	Dose	Compound	Replicate	Wave name	Onset [min]	Peak [s]	End [s]	Amplitude [mV]
116	Female	GCEAD	3	E -3	2-Hepta0 (positive control)	GCEAD 1	EAD 13 fem run 1 mix irene-3	4.80217	3.95	17.43	-1.77765
135	Female	GCEAD	3	E -3	2-Hepta0 (positive control)	GCEAD 2	EAD 14 fem run 1 mix irene -3	4.81383	3.66	10.28	-0.289917
154	Male	GCEAD	3	E -3	2-Hepta0 (positive control)	GCEAD 3	EAD 15 male run 1 mix irene-3	4.82533	2.52	17.09	-1.47247
173	Male	GCEAD	3	E -3	2-Hepta0 (positive control)	GCEAD 4	EAD 17 male run 2 irene-3	4.81083	3.75	16.21	-1.8959
193	Female	GCEAD	3	E -3	2-Hepta0 (positive control)	GCEAD 5	EAD 1 FEM RUN 1 ISOMIX IRENE -3	4.89	4.31	14.56	-0.404358
211	Male	GCEAD	3	E -3	2-Hepta0 (positive control)	GCEAD 6	EAD 4 MALE RUN2 ISOMIX IRENE -3	4.882	3.68	13.58	-0.686646
229	Female	GCEAD	3	E -3	2-Hepta0 (positive control)	GCEAD 7	EAD 6 FEM RUN 2 IRENE -3	4.88333	3.25	16.59	-1.72806
247	Male	GCEAD	3	E -3	2-Hepta0 (positive control)	GCEAD 8	EAD 7 MALE RUN 1 IRENE 10-3	4.88467	4.47	15.05	-1.39618
265	Female	GCEAD	3	E -3	2-Hepta0 (positive control)	GCEAD 9	EAD 8 FEM RUN 1 IRENE -3	4.7965	2.82	12.77	-1.98746
124	Female	GCEAD	11	E -3	2-Phenylethanol	GCEAD 1	EAD 13 fem run 1 mix irene-3	0	0	0	0
143	Female	GCEAD	11	E -3	2-Phenylethanol	GCEAD 2	EAD 14 fem run 1 mix irene -3	0	0	0	0
162	Male	GCEAD	11	E -3	2-Phenylethanol	GCEAD 3	EAD 15 male run 1 mix irene-3	0	0	0	0
181	Male	GCEAD	11	E -3	2-Phenylethanol	GCEAD 4	EAD 17 male run 2 irene-3	0	0	0	0
201	Female	GCEAD	11	E -3	2-Phenylethanol	GCEAD 5	EAD 1 FEM RUN 1 ISOMIX IRENE -3	0	0	0	0
219	Male	GCEAD	11	E -3	2-Phenylethanol	GCEAD 6	EAD 4 MALE RUN2 ISOMIX IRENE -3	0	0	0	0
237	Female	GCEAD	11	E -3	2-Phenylethanol	GCEAD 7	EAD 6 FEM RUN 2 IRENE -3	0	0	0	0
255	Male	GCEAD	11	E -3	2-Phenylethanol	GCEAD 8	EAD 7 MALE RUN 1 IRENE 10-3	0	0	0	0
273	Female	GCEAD	11	E -3	2-Phenylethanol	GCEAD 9	EAD 8 FEM RUN 1 IRENE -3	0	0	0	0
129	Female	GCEAD	16	E -3	2-Phenylethyl acetate = Acetic acid, 2-phenylethyl ester	GCEAD 1	EAD 13 fem run 1 mix irene-3	0	0	0	0
148	Female	GCEAD	16	E -3	2-Phenylethyl acetate = Acetic acid, 2-phenylethyl ester	GCEAD 2	EAD 14 fem run 1 mix irene -3	0	0	0	0
167	Male	GCEAD	16	E -3	2-Phenylethyl acetate = Acetic acid, 2-phenylethyl ester	GCEAD 3	EAD 15 male run 1 mix irene-3	0	0	0	0
186	Male	GCEAD	16	E -3	2-Phenylethyl acetate = Acetic acid, 2-phenylethyl ester	GCEAD 4	EAD 17 male run 2 irene-3	0	0	0	0
206	Female	GCEAD	16	E -3	2-Phenylethyl acetate = Acetic acid, 2-phenylethyl ester	GCEAD 5	EAD 1 FEM RUN 1 ISOMIX IRENE -3	0	0	0	0
224	Male	GCEAD	16	E -3	2-Phenylethyl acetate = Acetic acid, 2-phenylethyl ester	GCEAD 6	EAD 4 MALE RUN2 ISOMIX IRENE -3	0	0	0	0
242	Female	GCEAD	16	E -3	2-Phenylethyl acetate = Acetic acid, 2-phenylethyl ester	GCEAD 7	EAD 6 FEM RUN 2 IRENE -3	0	0	0	0
260	Male	GCEAD	16	E -3	2-Phenylethyl acetate = Acetic acid, 2-phenylethyl ester	GCEAD 8	EAD 7 MALE RUN 1 IRENE 10-3	0	0	0	0
278	Female	GCEAD	16	E -3	2-Phenylethyl acetate = Acetic acid, 2-phenylethyl ester	GCEAD 9	EAD 8 FEM RUN 1 IRENE -3	0	0	0	0
115	Female	GCEAD	2	E -3	3-Methylbutyl acetate = isoamyl acetate	GCEAD 1	EAD 13 fem run 1 mix irene-3	4.54933	3.95	14.47	-2.1286
134	Female	GCEAD	2	E -3	3-Methylbutyl acetate = isoamyl acetate	GCEAD 2	EAD 14 fem run 1 mix irene -3	4.56683	2.9	11.51	-0.434875
153	Male	GCEAD	2	E -3	3-Methylbutyl acetate = isoamyl acetate	GCEAD 3	EAD 15 male run 1 mix irene-3	4.564	3	12.9	-2.15149
172	Male	GCEAD	2	E -3	3-Methylbutyl acetate = isoamyl acetate	GCEAD 4	EAD 17 male run 2 irene-3	4.5755	2.38	13.08	-2.09045
192	Female	GCEAD	2	E -3	3-Methylbutyl acetate = isoamyl acetate	GCEAD 5	EAD 1 FEM RUN 1 ISOMIX IRENE -3	4.62217	4.01	13.14	-0.980377
210	Male	GCEAD	2	E -3	3-Methylbutyl acetate = isoamyl acetate	GCEAD 6	EAD 4 MALE RUN2 ISOMIX IRENE -3	4.6365	2.75	10.98	-0.728607
228	Female	GCEAD	2	E -3	3-Methylbutyl acetate = isoamyl acetate	GCEAD 7	EAD 6 FEM RUN 2 IRENE -3	4.61483	3.48	13.5	-2.13623
246	Male	GCEAD	2	E -3	3-Methylbutyl acetate = isoamyl acetate	GCEAD 8	EAD 7 MALE RUN 1 IRENE 10-3	4.63517	2.79	13.34	-1.48773
264	Female	GCEAD	2	E -3	3-Methylbutyl acetate = isoamyl acetate	GCEAD 9	EAD 8 FEM RUN 1 IRENE -3	4.55933	2.41	11.14	-2.04086
117	Female	GCEAD	4	E -3	Benzaldehyde	GCEAD 1	EAD 13 fem run 1 mix irene-3	6.13233	6.3	21.46	-0.793457
136	Female	GCEAD	4	E -3	Benzaldehyde	GCEAD 2	EAD 14 fem run 1 mix irene -3	6.185	3.31	10.46	-0.133514
155	Male	GCEAD	4	E -3	Benzaldehyde	GCEAD 3	EAD 15 male run 1 mix irene-3	6.1705	2.74	18.65	-0.782013
174	Male	GCEAD	4	E -3	Benzaldehyde	GCEAD 4	EAD 17 male run 2 irene-3	6.16467	3.31	18.65	-0.629425
194	Female	GCEAD	4	E -3	Benzaldehyde	GCEAD 5	EAD 1 FEM RUN 1 ISOMIX IRENE -3	6.3285	0.96	2.93	-0.102997
212	Male	GCEAD	4	E -3	Benzaldehyde	GCEAD 6	EAD 4 MALE RUN2 ISOMIX IRENE -3	6.19567	1.38	4.71	-0.286102
230	Female	GCEAD	4	E -3	Benzaldehyde	GCEAD 7	EAD 6 FEM RUN 2 IRENE -3	6.32717	2.73	18.79	-0.846863
248	Male	GCEAD	4	E -3	Benzaldehyde	GCEAD 8	EAD 7 MALE RUN 1 IRENE 10-3	6.342	3.06	18.95	-0.671387
266	Female	GCEAD	4	E -3	Benzaldehyde	GCEAD 9	EAD 8 FEM RUN 1 IRENE -3	6.14683	2.39	13.5	-1.07193
120	Female	GCEAD	7	E -3	Benzyl alcohol	GCEAD 1	EAD 13 fem run 1 mix irene-3	0	0	0	0
139	Female	GCEAD	7	E -3	Benzyl alcohol	GCEAD 2	EAD 14 fem run 1 mix irene -3	0	0	0	0
158	Male	GCEAD	7	E -3	Benzyl alcohol	GCEAD 3	EAD 15 male run 1 mix irene-3	0	0	0	0
177	Male	GCEAD	7	E -3	Benzyl alcohol	GCEAD 4	EAD 17 male run 2 irene-3	0	0	0	0
197	Female	GCEAD	7	E -3	Benzyl alcohol	GCEAD 5	EAD 1 FEM RUN 1 ISOMIX IRENE -3	0	0	0	0
215	Male	GCEAD	7	E -3	Benzyl alcohol	GCEAD 6	EAD 4 MALE RUN2 ISOMIX IRENE -3	0	0	0	0
233	Female	GCEAD	7	E -3	Benzyl alcohol	GCEAD 7	EAD 6 FEM RUN 2 IRENE -3	0	0	0	0
251	Male	GCEAD	7	E -3	Benzyl alcohol	GCEAD 8	EAD 7 MALE RUN 1 IRENE 10-3	0	0	0	0
269	Female	GCEAD	7	E -3	Benzyl alcohol	GCEAD 9	EAD 8 FEM RUN 1 IRENE -3	0	0	0	0
118	Female	GCEAD	5	E -3	Beta-Myrcene (mix)	GCEAD 1	EAD 13 fem run 1 mix irene-3	6.766	1.57	11.96	-0.347137
137	Female	GCEAD	5	E -3	Beta-Myrcene (mix)	GCEAD 2	EAD 14 fem run 1 mix irene -3	6.7705	0.93		-0.0190735
156	Male	GCEAD	5	E -3	Beta-Myrcene (mix)	GCEAD 3	EAD 15 male run 1 mix irene-3	6.77467	1.19	13.6	-0.198364
175	Male	GCEAD	5	E -3	Beta-Myrcene (mix)	GCEAD 4	EAD 17 male run 2 irene-3	6.77167	2.16	11.16	-0.30899
195	Female	GCEAD	5	E -3	Beta-Myrcene (mix)	GCEAD 5	EAD 1 FEM RUN 1 ISOMIX IRENE -3	0	0	0	0
213	Male	GCEAD	5	E -3	Beta-Myrcene (mix)	GCEAD 6	EAD 4 MALE RUN2 ISOMIX IRENE -3	6.84367	1.01	3.99	-0.255585
231	Female	GCEAD	5	E -3	Beta-Myrcene (mix)	GCEAD 7	EAD 6 FEM RUN 2 IRENE -3	6.93317	3.25	7.16	-0.0801086
249	Male	GCEAD	5	E -3	Beta-Myrcene (mix)	GCEAD 8	EAD 7 MALE RUN 1 IRENE 10-3	6.93867	2.6	5.2	-0.442505
267	Female	GCEAD	5	E -3	Beta-Myrcene (mix)	GCEAD 9	EAD 8 FEM RUN 1 IRENE -3	6.757	1.99	5.28	-0.335693
122	Female	GCEAD	9	E -3	Cis Beta Ocimene	GCEAD 1	EAD 13 fem run 1 mix irene-3	0	0	0	0
141	Female	GCEAD	9	E -3	Cis Beta Ocimene	GCEAD 2	EAD 14 fem run 1 mix irene -3	0	0	0	0
160	Male	GCEAD	9	E -3	Cis Beta Ocimene	GCEAD 3	EAD 15 male run 1 mix irene-3	0	0	0	0
179	Male	GCEAD	9	E -3	Cis Beta Ocimene	GCEAD 4	EAD 17 male run 2 irene-3	0	0	0	0
199	Female	GCEAD	9	E -3	Cis Beta Ocimene	GCEAD 5	EAD 1 FEM RUN 1 ISOMIX IRENE -3	0	0	0	0
217	Male	GCEAD	9	E -3	Cis Beta Ocimene	GCEAD 6	EAD 4 MALE RUN2 ISOMIX IRENE -3	0	0	0	0
235	Female	GCEAD	9	E -3	Cis Beta Ocimene	GCEAD 7	EAD 6 FEM RUN 2 IRENE -3	0	0	0	0
253	Male	GCEAD	9	E -3	Cis Beta Ocimene	GCEAD 8	EAD 7 MALE RUN 1 IRENE 10-3	0	0	0	0
271	Female	GCEAD	9	E -3	Cis Beta Ocimene	GCEAD 9	EAD 8 FEM RUN 1 IRENE -3	0	0	0	0
130	Female	GCEAD	17	E -3	Geranial	GCEAD 1	EAD 13 fem run 1 mix irene-3	0	0	0	0
149	Female	GCEAD	17	E -3	Geranial	GCEAD 2	EAD 14 fem run 1 mix irene -3	0	0	0	0
168	Male	GCEAD	17	E -3	Geranial	GCEAD 3	EAD 15 male run 1 mix irene-3	0	0	0	0
187	Male	GCEAD	17	E -3	Geranial	GCEAD 4	EAD 17 male run 2 irene-3	0	0	0	0
207	Female	GCEAD	17	E -3	Geranial	GCEAD 5	EAD 1 FEM RUN 1 ISOMIX IRENE -3	0	0	0	0
225	Male	GCEAD	17	E -3	Geranial	GCEAD 6	EAD 4 MALE RUN2 ISOMIX IRENE -3	0	0	0	0
243	Female	GCEAD	17	E -3	Geranial	GCEAD 7	EAD 6 FEM RUN 2 IRENE -3	0	0	0	0
261	Male	GCEAD	17	E -3	Geranial	GCEAD 8	EAD 7 MALE RUN 1 IRENE 10-3	0	0	0	0
279	Female	GCEAD	17	E -3	Geranial	GCEAD 9	EAD 8 FEM RUN 1 IRENE -3	0	0	0	0
128	Female	GCEAD	15	E -3	Citronellol (mix)	GCEAD 1	EAD 13 fem run 1 mix irene-3	0	0	0	0
147	Female	GCEAD	15	E -3	Citronellol (mix)	GCEAD 2	EAD 14 fem run 1 mix irene -3	0	0	0	0
166	Male	GCEAD	15	E -3	Citronellol (mix)	GCEAD 3	EAD 15 male run 1 mix irene-3	0	0	0	0
185	Male	GCEAD	15	E -3	Citronellol (mix)	GCEAD 4	EAD 17 male run 2 irene-3	0	0	0	0
205	Female	GCEAD	15	E -3	Citronellol (mix)	GCEAD 5	EAD 1 FEM RUN 1 ISOMIX IRENE -3	0	0	0	0
223	Male	GCEAD	15	E -3	Citronellol (mix)	GCEAD 6	EAD 4 MALE RUN2 ISOMIX IRENE -3	0	0	0	0
241	Female	GCEAD	15	E -3	Citronellol (mix)	GCEAD 7	EAD 6 FEM RUN 2 IRENE -3	0	0	0	0
259	Male	GCEAD	15	E -3	Citronellol (mix)	GCEAD 8	EAD 7 MALE RUN 1 IRENE 10-3	0	0	0	0
277	Female	GCEAD	15	E -3	Citronellol (mix)	GCEAD 9	EAD 8 FEM RUN 1 IRENE -3	0	0	0	0
119	Female	GCEAD	6	E -3	Decanal	GCEAD 1	EAD 13 fem run 1 mix irene-3	0	0	0	0
138	Female	GCEAD	6	E -3	Decanal	GCEAD 2	EAD 14 fem run 1 mix irene -3	0	0	0	0
157	Male	GCEAD	6	E -3	Decanal	GCEAD 3	EAD 15 male run 1 mix irene-3	0	0	0	0
176	Male	GCEAD	6	E -3	Decanal	GCEAD 4	EAD 17 male run 2 irene-3	0	0	0	0
196	Female	GCEAD	6	E -3	Decanal	GCEAD 5	EAD 1 FEM RUN 1 ISOMIX IRENE -3	0	0	0	0
214	Male	GCEAD	6	E -3	Decanal	GCEAD 6	EAD 4 MALE RUN2 ISOMIX IRENE -3	0	0	0	0
232	Female	GCEAD	6	E -3	Decanal	GCEAD 7	EAD 6 FEM RUN 2 IRENE -3	0	0	0	0
250	Male	GCEAD	6	E -3	Decanal	GCEAD 8	EAD 7 MALE RUN 1 IRENE 10-3	0	0	0	0
268	Female	GCEAD	6	E -3	Decanal	GCEAD 9	EAD 8 FEM RUN 1 IRENE -3	0	0	0	0
114	Female	GCEAD	1	E -3	Ethyl acetate = Acetic acid, ethyl ester (as positive control)	GCEAD 1	EAD 13 fem run 1 mix irene-3	1.87483	1.25	12.73	-2.8801
133	Female	GCEAD	1	E -3	Ethyl acetate = Acetic acid, ethyl ester (as positive control)	GCEAD 2	EAD 14 fem run 1 mix irene -3	1.87783	0.95	8.02	-1.31226
152	Male	GCEAD	1	E -3	Ethyl acetate = Acetic acid, ethyl ester (as positive control)	GCEAD 3	EAD 15 male run 1 mix irene-3	1.87783	0.96	12.03	-2.78091
171	Male	GCEAD	1	E -3	Ethyl acetate = Acetic acid, ethyl ester (as positive control)	GCEAD 4	EAD 17 male run 2 irene-3	1.872	1.39	9.76	-2.2583
191	Female	GCEAD	1	E -3	Ethyl acetate = Acetic acid, ethyl ester (as positive control)	GCEAD 5	EAD 1 FEM RUN 1 ISOMIX IRENE -3	1.891	0.94	10.28	-1.72424
209	Male	GCEAD	1	E -3	Ethyl acetate = Acetic acid, ethyl ester (as positive control)	GCEAD 6	EAD 4 MALE RUN2 ISOMIX IRENE -3	1.8735	1.88	8.02	-0.865936
227	Female	GCEAD	1	E -3	Ethyl acetate = Acetic acid, ethyl ester (as positive control)	GCEAD 7	EAD 6 FEM RUN 2 IRENE -3	1.8765	1.69	9.23	-2.42233
245	Male	GCEAD	1	E -3	Ethyl acetate = Acetic acid, ethyl ester (as positive control)	GCEAD 8	EAD 7 MALE RUN 1 IRENE 10-3	1.88517	1.5	10.63	-1.54495
263	Female	GCEAD	1	E -3	Ethyl acetate = Acetic acid, ethyl ester (as positive control)	GCEAD 9	EAD 8 FEM RUN 1 IRENE -3	1.86483	1.45	9.93	-2.491
131	Female	GCEAD	18	E -3	Ethyl decanoate	GCEAD 1	EAD 13 fem run 1 mix irene-3	0	0	0	0
150	Female	GCEAD	18	E -3	Ethyl decanoate	GCEAD 2	EAD 14 fem run 1 mix irene -3	0	0	0	0
169	Male	GCEAD	18	E -3	Ethyl decanoate	GCEAD 3	EAD 15 male run 1 mix irene-3	0	0	0	0
188	Male	GCEAD	18	E -3	Ethyl decanoate	GCEAD 4	EAD 17 male run 2 irene-3	0	0	0	0
208	Female	GCEAD	18	E -3	Ethyl decanoate	GCEAD 5	EAD 1 FEM RUN 1 ISOMIX IRENE -3	0	0	0	0
226	Male	GCEAD	18	E -3	Ethyl decanoate	GCEAD 6	EAD 4 MALE RUN2 ISOMIX IRENE -3	0	0	0	0
244	Female	GCEAD	18	E -3	Ethyl decanoate	GCEAD 7	EAD 6 FEM RUN 2 IRENE -3	0	0	0	0
262	Male	GCEAD	18	E -3	Ethyl decanoate	GCEAD 8	EAD 7 MALE RUN 1 IRENE 10-3	0	0	0	0
280	Female	GCEAD	18	E -3	Ethyl decanoate	GCEAD 9	EAD 8 FEM RUN 1 IRENE -3	0	0	0	0
126	Female	GCEAD	13	E -3	Ethyl octanoate	GCEAD 1	EAD 13 fem run 1 mix irene-3	0	0	0	0
145	Female	GCEAD	13	E -3	Ethyl octanoate	GCEAD 2	EAD 14 fem run 1 mix irene -3	0	0	0	0
164	Male	GCEAD	13	E -3	Ethyl octanoate	GCEAD 3	EAD 15 male run 1 mix irene-3	0	0	0	0
183	Male	GCEAD	13	E -3	Ethyl octanoate	GCEAD 4	EAD 17 male run 2 irene-3	0	0	0	0
203	Female	GCEAD	13	E -3	Ethyl octanoate	GCEAD 5	EAD 1 FEM RUN 1 ISOMIX IRENE -3	0	0	0	0
221	Male	GCEAD	13	E -3	Ethyl octanoate	GCEAD 6	EAD 4 MALE RUN2 ISOMIX IRENE -3	0	0	0	0
239	Female	GCEAD	13	E -3	Ethyl octanoate	GCEAD 7	EAD 6 FEM RUN 2 IRENE -3	0	0	0	0
257	Male	GCEAD	13	E -3	Ethyl octanoate	GCEAD 8	EAD 7 MALE RUN 1 IRENE 10-3	0	0	0	0
275	Female	GCEAD	13	E -3	Ethyl octanoate	GCEAD 9	EAD 8 FEM RUN 1 IRENE -3	0	0	0	0
127	Female	GCEAD	14	E -3	Nerol = (Z)-Geraniol	GCEAD 1	EAD 13 fem run 1 mix irene-3	0	0	0	0
146	Female	GCEAD	14	E -3	Nerol = (Z)-Geraniol	GCEAD 2	EAD 14 fem run 1 mix irene -3	0	0	0	0
165	Male	GCEAD	14	E -3	Nerol = (Z)-Geraniol	GCEAD 3	EAD 15 male run 1 mix irene-3	0	0	0	0
184	Male	GCEAD	14	E -3	Nerol = (Z)-Geraniol	GCEAD 4	EAD 17 male run 2 irene-3	0	0	0	0
204	Female	GCEAD	14	E -3	Nerol = (Z)-Geraniol	GCEAD 5	EAD 1 FEM RUN 1 ISOMIX IRENE -3	0	0	0	0
222	Male	GCEAD	14	E -3	Nerol = (Z)-Geraniol	GCEAD 6	EAD 4 MALE RUN2 ISOMIX IRENE -3	0	0	0	0
240	Female	GCEAD	14	E -3	Nerol = (Z)-Geraniol	GCEAD 7	EAD 6 FEM RUN 2 IRENE -3	0	0	0	0
258	Male	GCEAD	14	E -3	Nerol = (Z)-Geraniol	GCEAD 8	EAD 7 MALE RUN 1 IRENE 10-3	0	0	0	0
276	Female	GCEAD	14	E -3	Nerol = (Z)-Geraniol	GCEAD 9	EAD 8 FEM RUN 1 IRENE -3	0	0	0	0
125	Female	GCEAD	12	E -3	Octanoic acid	GCEAD 1	EAD 13 fem run 1 mix irene-3	0	0	0	0
144	Female	GCEAD	12	E -3	Octanoic acid	GCEAD 2	EAD 14 fem run 1 mix irene -3	0	0	0	0
163	Male	GCEAD	12	E -3	Octanoic acid	GCEAD 3	EAD 15 male run 1 mix irene-3	0	0	0	0
182	Male	GCEAD	12	E -3	Octanoic acid	GCEAD 4	EAD 17 male run 2 irene-3	0	0	0	0
202	Female	GCEAD	12	E -3	Octanoic acid	GCEAD 5	EAD 1 FEM RUN 1 ISOMIX IRENE -3	0	0	0	0
220	Male	GCEAD	12	E -3	Octanoic acid	GCEAD 6	EAD 4 MALE RUN2 ISOMIX IRENE -3	0	0	0	0
238	Female	GCEAD	12	E -3	Octanoic acid	GCEAD 7	EAD 6 FEM RUN 2 IRENE -3	0	0	0	0
256	Male	GCEAD	12	E -3	Octanoic acid	GCEAD 8	EAD 7 MALE RUN 1 IRENE 10-3	0	0	0	0
274	Female	GCEAD	12	E -3	Octanoic acid	GCEAD 9	EAD 8 FEM RUN 1 IRENE -3	0	0	0	0
123	Female	GCEAD	10	E -3	Linalool	GCEAD 1	EAD 13 fem run 1 mix irene-3	8.9	0.7		-0.18
142	Female	GCEAD	10	E -3	Linalool	GCEAD 2	EAD 14 fem run 1 mix irene -3	9.45	2.76	8.36	-0.31
161	Male	GCEAD	10	E -3	Linalool	GCEAD 3	EAD 15 male run 1 mix irene-3	8.9	1	19	-0.52
180	Male	GCEAD	10	E -3	Linalool	GCEAD 4	EAD 17 male run 2 irene-3	0	0	0	0
200	Female	GCEAD	10	E -3	Linalool	GCEAD 5	EAD 1 FEM RUN 1 ISOMIX IRENE -3	0	0	0	0
218	Male	GCEAD	10	E -3	Linalool	GCEAD 6	EAD 4 MALE RUN2 ISOMIX IRENE -3	0	0	0	0
236	Female	GCEAD	10	E -3	Linalool	GCEAD 7	EAD 6 FEM RUN 2 IRENE -3	0	0	0	0
254	Male	GCEAD	10	E -3	Linalool	GCEAD 8	EAD 7 MALE RUN 1 IRENE 10-3	0	0	0	0
272	Female	GCEAD	10	E -3	Linalool	GCEAD 9	EAD 8 FEM RUN 1 IRENE -3	0	0	0	0
121	Female	GCEAD	8	E -3	Trans Beta Ocimene	GCEAD 1	EAD 13 fem run 1 mix irene-3	7.737	1.9		-0.366211
140	Female	GCEAD	8	E -3	Trans Beta Ocimene	GCEAD 2	EAD 14 fem run 1 mix irene -3	7.73517	0.76		0.0038147
159	Male	GCEAD	8	E -3	Trans Beta Ocimene	GCEAD 3	EAD 15 male run 1 mix irene-3	7.73317	2.32		-0.343323
178	Male	GCEAD	8	E -3	Trans Beta Ocimene	GCEAD 4	EAD 17 male run 2 irene-3	7.73317	1.12		-0.160217
198	Female	GCEAD	8	E -3	Trans Beta Ocimene	GCEAD 5	EAD 1 FEM RUN 1 ISOMIX IRENE -3	0	0	0	0
216	Male	GCEAD	8	E -3	Trans Beta Ocimene	GCEAD 6	EAD 4 MALE RUN2 ISOMIX IRENE -3	0	0	0	0
234	Female	GCEAD	8	E -3	Trans Beta Ocimene	GCEAD 7	EAD 6 FEM RUN 2 IRENE -3	0	0	0	0
252	Male	GCEAD	8	E -3	Trans Beta Ocimene	GCEAD 8	EAD 7 MALE RUN 1 IRENE 10-3	0	0	0	0
270	Female	GCEAD	8	E -3	Trans Beta Ocimene	GCEAD 9	EAD 8 FEM RUN 1 IRENE -3	0	0	0	0
